# Supplementary material for: FVIII Trafficking Dynamics Across Subcellular Organelles Using CRISPR/Cas9 Specific Gene Knockouts
Source: Int J Mol Sci. 2025 Jul 1;26(13):6349. doi: 10.3390/ijms26136349 (PMC12250038; doi:10.3390/ijms26136349)
Supplement: Supplementary file 1 [file ijms-26-06349-s001.zip]

Archive with 1 entries (1 files):
- ijms-3721741-supplementary.pdf
